# Supplementary material for: Distinct Yellowfin Tuna (Thunnus albacares) Stocks Detected in Western and Central Pacific Ocean (WCPO) Using DNA Microsatellites
Source: PLoS One. 2015 Sep 22;10(9):e0138292. doi: 10.1371/journal.pone.0138292 (PMC4634617; doi:10.1371/journal.pone.0138292)
Supplement: S1 File — Allele size frequencies of Locus Obe218 for all populations of T. albacares (Table A). Allele size frequencies of Locus Obe236 for all populations of T. albacares (Table B). Allele size frequencies of Locus Obe231 for all populations of T. albacares (Table C). Allele size frequencies of Locus Obe294 for all populations of T. albacares (Table D). Allele size frequencies of Locus Obe652 for all populations of T. albacares (Table E). Allele size frequencies of Locus Obe467 for all populations of T. albacares (Table F). Allele size frequencies of Locus Obe157 for all populations of T. albacares (Table G). Allele size frequencies of Locus Obe674 for all populations of T. albacares (Table H). Allele size frequencies of Locus Obe527 for all populations of T. albacares (Table I). Allele size frequencies of Locus Obe237 for all populations of T. albacares (Table J). (XLSX) [file pone.0138292.s004.xlsx]

## Sheet: Allele Frequencies
S1 File. Allele size frequency tables for all populations of T. albacares by locus
Table A. Allele size frequencies of Locus Obe218 for all populations of T. albacares
Locus Allele Sizes	Populations
Obe218	General Santos	Samar	Zambales	Palawan	Bismarck Sea, PNG	Global
147	--	--	1	--	--	0.213675
149	--	--	--	1.19048	--	0.213675
151	--	--	--	--	1.16279	0.213675
155	13	11.2245	15	4.7619	11.6279	11.3248
157	2	4.08163	3	1.19048	1.16279	2.35043
159	5	1.02041	3	5.95238	3.48837	3.63248
161	5	4.08163	5	5.95238	9.30233	5.76923
163	24	21.4286	22	28.5714	24.4186	23.9316
165	25	25.5102	22	28.5714	27.907	25.641
167	7	12.2449	11	4.7619	6.97674	8.54701
169	5	2.04082	8	2.38095	2.32558	4.05983
171	11	11.2245	4	9.52381	5.81395	8.33333
173	1	2.04082	4	1.19048	--	1.7094
175	1	4.08163	1	5.95238	2.32558	2.77778
177	1	--	1	--	3.48837	1.06838
179	--	1.02041	--	--	--	0.213675
Table B. Allele size frequencies of Locus Obe236 for all populations of T. albacares
Obe236	General Santos	Samar	Zambales	Palawan	Bismarck Sea, PNG	Global
285	1	--	--	--	--	0.214592
289	--	2	--	--	--	0.429185
291	2	--	1.04167	1.19048	3.48837	1.50215
293	--	1	1.04167	--	--	0.429185
295	1	1	3.125	2.38095	1.16279	1.71674
297	1	--	3.125	2.38095	1.16279	1.50215
299	3	7	4.16667	2.38095	4.65116	4.29185
301	18	13	12.5	14.2857	13.9535	14.3777
303	17	15	7.29167	13.0952	15.1163	13.5193
305	7	1	2.08333	11.9048	2.32558	4.72103
307	2	6	10.4167	1.19048	8.13953	5.5794
309	10	8	12.5	10.7143	11.6279	10.515
311	7	5	11.4583	11.9048	8.13953	8.58369
313	5	4	5.20833	7.14286	9.30233	6.00858
315	2	4	2.08333	4.7619	--	2.57511
317	--	2	1.04167	--	1.16279	0.858369
319	4	1	10.4167	2.38095	1.16279	3.86266
321	3	6	4.16667	2.38095	2.32558	3.64807
323	6	4	5.20833	7.14286	3.48837	5.15021
325	4	9	3.125	2.38095	5.81395	4.93562
327	3	9	--	2.38095	2.32558	3.43348
329	3	1	--	--	3.48837	1.50215
335	1	--	--	--	--	0.214592
343	--	--	--	--	1.16279	0.214592
345	--	1	--	--	--	0.214592
Table C. Allele size frequencies of Locus Obe231 for all populations of T. albacares
Obe231	General Santos	Samar	Zambales	Palawan	Bismarck Sea, PNG	Global
393	--	--	--	--	1.11111	0.219298
394	2.17391	--	--	--	1.11111	0.657895
396	--	1.08696	--	--	--	0.219298
398	--	--	1.02041	--	--	0.219298
400	1.08696	--	--	--	--	0.219298
402	15.2174	13.0435	11.2245	13.0952	14.4444	13.3772
404	4.34783	8.69565	4.08163	5.95238	6.66667	5.92105
406	19.5652	14.1304	18.3673	11.9048	12.2222	15.3509
408	9.78261	9.78261	14.2857	13.0952	14.4444	12.2807
410	11.9565	10.8696	11.2245	8.33333	13.3333	11.1842
412	11.9565	19.5652	19.3878	29.7619	13.3333	18.6404
414	9.78261	7.6087	8.16327	8.33333	7.77778	8.33333
416	2.17391	2.17391	1.02041	1.19048	--	1.31579
418	5.43478	--	1.02041	1.19048	5.55556	2.63158
420	--	--	2.04082	1.19048	--	0.657895
422	--	1.08696	1.02041	--	1.11111	0.657895
424	5.43478	5.43478	1.02041	2.38095	6.66667	4.16667
426	--	--	1.02041	--	--	0.219298
428	--	4.34783	1.02041	2.38095	2.22222	1.97368
430	--	1.08696	3.06122	1.19048	--	1.09649
434	--	1.08696	--	--	--	0.219298
438	--	--	1.02041	--	--	0.219298
444	1.08696	--	--	--	--	0.219298
Table D. Allele size frequencies of Locus Obe294 for all populations of T. albacares
Obe294	General Santos	Samar	Zambales	Palawan	Bismarck Sea, PNG	Global
251	1.11111	--	4.08163	1.19048	--	1.33333
253	1.11111	1.13636	--	--	--	0.444444
255	1.11111	1.13636	3.06122	1.19048	--	1.33333
257	11.1111	6.81818	10.2041	10.7143	--	7.77778
258	--	--	--	--	22.2222	4.44444
259	18.8889	22.7273	19.3878	21.4286	2.22222	16.8889
260	--	--	--	--	11.1111	2.22222
261	5.55556	11.3636	13.2653	11.9048	3.33333	9.11111
262	--	--	--	--	3.33333	0.666667
263	24.4444	18.1818	27.551	25	7.77778	20.6667
264	--	--	--	--	21.1111	4.22222
265	22.2222	20.4545	16.3265	15.4762	11.1111	17.1111
266	--	--	--	--	10	2
267	2.22222	6.81818	1.02041	7.14286	1.11111	3.55556
269	7.77778	3.40909	4.08163	2.38095	4.44444	4.44444
271	1.11111	1.13636	--	1.19048	--	0.666667
272	--	--	--	--	1.11111	0.222222
273	2.22222	4.54545	--	1.19048	1.11111	1.77778
275	1.11111	2.27273	--	1.19048	--	0.888889
277	--	--	1.02041	--	--	0.222222
Table E. Allele size frequencies of Locus Obe652 for all populations of T. albacares
Obe652	General Santos	Samar	Zambales	Palawan	Bismarck Sea, PNG	Global
247	2.22222	--	--	--	16.6667	3.6036
249	12.2222	10.2273	11.2245	9.52381	25	13.5135
251	12.2222	26.1364	39.7959	25	41.6667	29.0541
253	52.2222	36.3636	34.6939	41.6667	3.57143	34.009
255	2.22222	--	2.04082	--	9.52381	2.7027
257	12.2222	17.0455	7.14286	21.4286	3.57143	12.1622
259	6.66667	7.95455	5.10204	2.38095	--	4.5045
261	--	2.27273	--	--	--	0.45045
Table F. Allele size frequencies of Locus Obe467 for all populations of T. albacares
Obe467	General Santos	Samar	Zambales	Palawan	Bismarck Sea, PNG	Global
213	--	1.06383	--	--	--	0.221239
214	--	--	--	--	1.13636	0.221239
215	--	--	2.27273	--	--	0.442478
216	--	--	--	--	5.68182	1.10619
217	6.25	4.25532	5.68182	--	--	3.31858
218	--	--	--	--	12.5	2.43363
219	6.25	9.57447	9.09091	9.30233	--	6.85841
220	--	--	--	2.32558	26.1364	5.53097
221	20.8333	11.7021	26.1364	29.0698	--	17.4779
222	2.08333	--	--	--	25	5.30973
223	28.125	32.9787	26.1364	29.0698	--	23.4513
224	--	--	--	--	10.2273	1.99115
225	19.7917	24.4681	15.9091	18.6047	--	15.9292
226	--	--	--	--	17.0455	3.31858
227	14.5833	15.9574	14.7727	11.6279	--	11.5044
228	--	--	--	--	2.27273	0.442478
229	1.04167	--	--	--	--	0.221239
231	1.04167	--	--	--	--	0.221239
Table G. Allele size frequencies of Locus Obe157 for all populations of T. albacares
Obe157	General Santos	Samar	Zambales	Palawan	Bismarck Sea, PNG	Global
177	--	--	1.13636	--	--	0.219298
185	4	--	--	1.16279	1.13636	1.31579
187	1	1.06383	2.27273	--	--	0.877193
189	--	1.06383	2.27273	--	--	0.657895
191	--	--	1.13636	--	1.13636	0.438596
193	5	6.38298	7.95455	8.13953	5.68182	6.57895
195	--	2.12766	1.13636	--	--	0.657895
197	55	63.8298	53.4091	53.4884	50	55.2632
199	13	11.7021	9.09091	8.13953	17.0455	11.8421
201	9	3.19149	9.09091	12.7907	10.2273	8.77193
203	7	7.44681	9.09091	10.4651	9.09091	8.55263
205	4	3.19149	1.13636	2.32558	4.54545	3.07018
207	--	--	2.27273	2.32558	1.13636	1.09649
209	1	--	--	--	--	0.219298
213	1	--	--	1.16279	--	0.438596
Table H. Allele size frequencies of Locus Obe674 for all populations of T. albacares
Obe674	General Santos	Samar	Zambales	Palawan	Bismarck Sea, PNG	Global
235	--	1	1	2.32558	--	0.862069
239	1	2	3	1.16279	--	1.50862
240	--	--	--	--	71.7949	12.069
241	67	63	73	79.0698		58.4052
242	--	--	--	--	24.359	4.09483
243	24	32	21	15.1163	--	19.3966
244	--	--	--	--	3.84615	0.646552
245	4	2	2	2.32558	--	2.15517
247	1	--	--	--	--	0.215517
277	3	--	--	--	--	0.646552
Table I. Allele size frequencies of Locus Obe527 for all populations of T. albacares
Obe527	General Santos	Samar	Zambales	Palawan	Bismarck Sea, PNG	Global
269	--	--	--	1.16279	--	0.215517
275	36	35	33	31.3953	32.0513	33.6207
277	63	64	67	66.2791	67.9487	65.5172
279	1	1	--	1.16279	--	0.646552
Table J. Allele size frequencies of Locus Obe237 for all populations of T. albacares
Obe237	General Santos	Samar	Zambales	Palawan	Bismarck Sea, PNG	Global
176	--	--	--	1.16279	--	0.210084
177	--	--	--	--	3.33333	0.630252
178	1	2	6	--	--	1.89076
180	--	2	--	2.32558	--	0.840336
181	--	--	--	--	13.3333	2.52101
182	17	22	14	23.2558	--	15.3361
183	--	--	--	--	68.8889	13.0252
184	62	63	65	62.7907	--	51.2605
185	--	--	--	--	6.66667	1.2605
186	7	1	9	1.16279	--	3.78151
187	--	--	--	--	3.33333	0.630252
188	4	6	1	5.81395	--	3.36134
189	--	--	--	--	4.44444	0.840336
190	8	3	2	1.16279	--	2.94118
192	1	1	1	1.16279	--	0.840336
194	--	--	2	--	--	0.420168
240	--	--	--	1.16279	--	0.210084
