# Supplementary material for: Distinct Yellowfin Tuna (Thunnus albacares) Stocks Detected in Western and Central Pacific Ocean (WCPO) Using DNA Microsatellites
Source: PLoS One. 2015 Sep 22;10(9):e0138292. doi: 10.1371/journal.pone.0138292 (PMC4634617; doi:10.1371/journal.pone.0138292)
Supplement: S1 Table — Fork length of each sample was measured in cm (±1.0). (XLSX) [file pone.0138292.s005.xlsx]

## Sheet: Sheet1
S1 Table. Sizes of T. albacares individuals. Fork length of each sample was measured in cm (±1,0).
Sample ID	Sampling Site	Date Collected	Fork Length (cm ± 1.0)
YFG001	General Santos	2010-07-02	26.9
YFG002	General Santos	2010-07-02	22.5
YFG003	General Santos	2010-07-02	25
YFG004	General Santos	2010-07-02	29.5
YFG005	General Santos	2010-07-02	29.5
YFG006	General Santos	2010-07-02	31
YFG007	General Santos	2010-07-02	30.5
YFG008	General Santos	2010-07-02	33.7
YFG009	General Santos	2010-07-02	28.3
YFG010	General Santos	2010-07-02	25.8
YFG011	General Santos	2010-07-02	30.7
YFG012	General Santos	2010-07-02	32.5
YFG013	General Santos	2010-07-02	27.4
YFG014	General Santos	2010-07-02	31.6
YFG015	General Santos	2010-07-02	31
YFG016	General Santos	2010-07-02	28.5
YFG017	General Santos	2010-07-02	28.5
YFG018	General Santos	2010-07-02	27.7
YFG019	General Santos	2010-07-02	27.9
YFG020	General Santos	2010-07-02	22.8
YFG021	General Santos	2010-07-02	25.9
YFG022	General Santos	2010-07-02	19.1
YFG023	General Santos	2010-07-02	30.8
YFG024	General Santos	2010-07-02	29.5
YFG025	General Santos	2010-07-02	26.3
YFG026	General Santos	2010-07-02	35
YFG027	General Santos	2010-07-02	39
YFG028	General Santos	2010-07-02	20.2
YFG029	General Santos	2010-07-02	20.5
YFG030	General Santos	2010-07-02	22.7
YFG031	General Santos	2010-07-02	20.5
YFG032	General Santos	2010-07-02	19.9
YFG033	General Santos	2010-07-02	19.9
YFG034	General Santos	2010-07-02	18.8
YFG035	General Santos	2010-07-02	18.8
YFG036	General Santos	2010-07-02	25.8
YFG037	General Santos	2010-07-02	25.7
YFG038	General Santos	2010-07-02	28.6
YFG039	General Santos	2010-07-02	28.3
YFG040	General Santos	2010-07-02	32.3
YFG041	General Santos	2010-07-02	20.2
YFG042	General Santos	2010-07-02	17.2
YFG043	General Santos	2010-07-02	19.6
YFG044	General Santos	2010-07-02	18.4
YFG045	General Santos	2010-07-02	17.9
YFG046	General Santos	2010-07-02	18.2
YFG047	General Santos	2010-07-02	18.4
YFG048	General Santos	2010-07-02	19.6
YFG049	General Santos	2010-07-02	23.9
YFG050	General Santos	2010-07-02	26.3
YFS001	Eastern Samar	2010-05-12	52.2
YFS002	Eastern Samar	2010-05-12	32
YFS003	Eastern Samar	2010-05-12	35.7
YFS004	Eastern Samar	2010-05-12	35.4
YFS005	Eastern Samar	2010-05-12	32
YFS006	Eastern Samar	2010-05-12	32.9
YFS007	Eastern Samar	2010-05-12	34.7
YFS008	Eastern Samar	2010-05-12	32.9
YFS009	Eastern Samar	2010-05-12	35.5
YFS010	Eastern Samar	2010-05-12	34.6
YFS011	Eastern Samar	2010-05-12	30.8
YFS012	Eastern Samar	2010-05-12	35.1
YFS013	Eastern Samar	2010-05-12	35
YFS014	Eastern Samar	2010-05-12	33.6
YFS015	Eastern Samar	2010-05-12	36
YFS016	Eastern Samar	2010-05-12	35.1
YFS017	Eastern Samar	2010-05-12	35
YFS018	Eastern Samar	2010-05-12	35
YFS019	Eastern Samar	2010-05-12	32.7
YFS020	Eastern Samar	2010-05-12	32
YFS021	Eastern Samar	2010-05-12	33
YFS022	Eastern Samar	2010-05-12	32.5
YFS023	Eastern Samar	2010-05-12	35.2
YFS024	Eastern Samar	2010-05-12	29
YFS025	Eastern Samar	2010-05-12	52.2
YFS026	Eastern Samar	2010-05-12	51.7
YFS027	Eastern Samar	2010-05-12	33.8
YFS028	Eastern Samar	2010-05-12	34.6
YFS029	Eastern Samar	2010-05-12	31.8
YFS030	Eastern Samar	2010-05-12	31.4
YFS031	Eastern Samar	2010-05-12	34.7
YFS032	Eastern Samar	2010-05-12	32.7
YFS033	Eastern Samar	2010-05-12	32.4
YFS034	Eastern Samar	2010-05-12	32
YFS035	Eastern Samar	2010-05-12	33.1
YFS036	Eastern Samar	2010-05-12	34.7
YFS037	Eastern Samar	2010-05-12	31.5
YFS038	Eastern Samar	2010-05-12	32
YFS039	Eastern Samar	2010-05-12	34.5
YFS040	Eastern Samar	2010-05-12	31.5
YFS041	Eastern Samar	2010-07-24	18.5
YFS042	Eastern Samar	2010-07-24	18
YFS043	Eastern Samar	2010-07-24	18.5
YFS044	Eastern Samar	2010-07-24	16.5
YFS045	Eastern Samar	2010-07-24	18.3
YFS046	Eastern Samar	2010-07-24	16.3
YFS047	Eastern Samar	2010-07-24	18.6
YFS048	Eastern Samar	2010-07-24	17.6
YFS049	Eastern Samar	2010-07-24	17.9
YFS050	Eastern Samar	2010-07-24	18.7
YFZ001	Zambales	2010-05-29	42
YFZ002	Zambales	2010-05-29	20.5
YFZ003	Zambales	2010-05-29	26
YFZ004	Zambales	2010-05-29	19.3
YFZ005	Zambales	2010-05-29	17
YFZ006	Zambales	2010-05-29	21.7
YFZ007	Zambales	2010-05-29	20.2
YFZ008	Zambales	2010-05-29	22
YFZ009	Zambales	2010-05-29	23.4
YFZ010	Zambales	2010-05-29	21.3
YFZ011	Zambales	2010-05-29	23
YFZ012	Zambales	2010-05-29	20.9
YFZ013	Zambales	2010-05-29	23.5
YFZ014	Zambales	2010-05-29	20.8
YFZ015	Zambales	2010-05-29	20.7
YFZ016	Zambales	2010-05-29	21.1
YFZ017	Zambales	2010-05-29	19.8
YFZ018	Zambales	2010-05-29	20.4
YFZ019	Zambales	2010-05-29	21.9
YFZ020	Zambales	2010-05-29	19.7
YFZ021	Zambales	2010-05-29	19.6
YFZ022	Zambales	2010-05-29	21.3
YFZ023	Zambales	2010-05-29	20.7
YFZ024	Zambales	2010-05-29	19.9
YFZ025	Zambales	2010-05-29	17
YFZ026	Zambales	2010-05-29	20.9
YFZ027	Zambales	2010-05-29	21.6
YFZ028	Zambales	2010-05-29	19.1
YFZ029	Zambales	2010-05-29	20.4
YFZ030	Zambales	2010-05-29	19.6
YFZ031	Zambales	2010-05-29	21.4
YFZ032	Zambales	2010-05-29	21.1
YFZ033	Zambales	2010-05-29	27.3
YFZ034	Zambales	2010-05-29	22.5
YFZ035	Zambales	2010-05-29	18.7
YFZ036	Zambales	2010-05-29	21.4
YFZ037	Zambales	2010-05-29	22.9
YFZ038	Zambales	2010-05-29	24
YFZ039	Zambales	2010-05-29	26.2
YFZ040	Zambales	2010-05-29	23.9
YFZ041	Zambales	2010-05-29	22.3
YFZ042	Zambales	2010-05-29	21.7
YFZ043	Zambales	2010-05-29	19.5
YFZ044	Zambales	2010-05-29	21.7
YFZ045	Zambales	2010-05-29	26
YFZ046	Zambales	2010-05-29	18.4
YFZ047	Zambales	2010-05-29	19.6
YFZ048	Zambales	2010-05-29	19.6
YFZ049	Zambales	2010-05-29	20.3
YFZ050	Zambales	2010-05-29	21
YFP001	Palawan	2010-12-29	34.3
YFP002	Palawan	2010-12-29	30.7
YFP003	Palawan	2010-12-29	25
YFP004	Palawan	2010-12-29	25.2
YFP005	Palawan	2010-12-29	23.8
YFP006	Palawan	2010-12-29	25.5
YFP007	Palawan	2010-12-29	28.7
YFP008	Palawan	2010-12-29	24.2
YFP009	Palawan	2010-12-29	27
YFP010	Palawan	2010-12-29	26
YFP011	Palawan	2010-12-29	29.9
YFP012	Palawan	2010-12-29	27.4
YFP013	Palawan	2010-12-29	28.9
YFP014	Palawan	2010-12-29	26.7
YFP015	Palawan	2010-12-29	25.9
YFP016	Palawan	2010-12-29	27.1
YFP017	Palawan	2010-12-29	25.7
YFP018	Palawan	2010-12-29	26.4
YFP019	Palawan	2010-12-29	26
YFP020	Palawan	2010-12-29	23.8
YFP021	Palawan	2010-12-29	21.5
YFP022	Palawan	2010-12-29	21.6
YFP023	Palawan	2010-12-29	22.8
YFP024	Palawan	2010-12-29	24.7
YFP025	Palawan	2010-12-29	26.5
YFP026	Palawan	2010-12-29	23.9
YFP027	Palawan	2010-12-29	24.9
YFP028	Palawan	2010-12-29	28
YFP029	Palawan	2010-12-29	25.3
YFP030	Palawan	2010-12-29	26.3
YFP031	Palawan	2010-12-29	27.5
YFP032	Palawan	2010-12-29	24.54
YFP033	Palawan	2010-12-29	23.4
YFP034	Palawan	2010-12-29	30
YFP035	Palawan	2010-12-29	25.3
YFP036	Palawan	2010-12-29	32.3
YFP037	Palawan	2010-12-29	25.8
YFP038	Palawan	2010-12-29	25.5
YFP039	Palawan	2010-12-29	29.2
YFP040	Palawan	2010-12-29	25.3
YFP041	Palawan	2010-12-29	27.2
YFP042	Palawan	2010-12-29	21.5
YFP043	Palawan	2010-12-29	23.2
YFBS001	Bismarck Sea, PNG	2012-05-26	52
YFBS002	Bismarck Sea, PNG	2012-05-26	74
YFBS003	Bismarck Sea, PNG	2012-05-26	89
YFBS004	Bismarck Sea, PNG	2012-05-26	63
YFBS005	Bismarck Sea, PNG	2012-05-26	56
YFBS006	Bismarck Sea, PNG	2012-05-26	52
YFBS007	Bismarck Sea, PNG	2012-05-26	59
YFBS008	Bismarck Sea, PNG	2012-05-26	49
YFBS009	Bismarck Sea, PNG	2012-05-26	62
YFBS010	Bismarck Sea, PNG	2012-05-26	52
YFBS011	Bismarck Sea, PNG	2012-05-26	62
YFBS012	Bismarck Sea, PNG	2012-05-26	62
YFBS013	Bismarck Sea, PNG	2012-05-26	55
YFBS014	Bismarck Sea, PNG	2012-05-26	38
YFBS015	Bismarck Sea, PNG	2012-05-26	57
YFBS016	Bismarck Sea, PNG	2012-05-26	63
YFBS017	Bismarck Sea, PNG	2012-05-26	58
YFBS018	Bismarck Sea, PNG	2012-05-26	81
YFBS019	Bismarck Sea, PNG	2012-05-26	62
YFBS020	Bismarck Sea, PNG	2012-05-26	56
YFBS021	Bismarck Sea, PNG	2012-05-26	57
YFBS022	Bismarck Sea, PNG	2012-05-26	46
YFBS023	Bismarck Sea, PNG	2012-05-26	60
YFBS024	Bismarck Sea, PNG	2012-05-26	55
YFBS025	Bismarck Sea, PNG	2012-05-26	55
YFBS026	Bismarck Sea, PNG	2012-05-26	56
YFBS027	Bismarck Sea, PNG	2012-05-26	49
YFBS028	Bismarck Sea, PNG	2012-05-26	58
YFBS029	Bismarck Sea, PNG	2012-05-26	66
YFBS030	Bismarck Sea, PNG	2012-05-26	70
YFBS031	Bismarck Sea, PNG	2012-05-26	59
YFBS032	Bismarck Sea, PNG	2012-05-26	54
YFBS033	Bismarck Sea, PNG	2012-05-26	56
YFBS034	Bismarck Sea, PNG	2012-05-26	73
YFBS035	Bismarck Sea, PNG	2012-05-26	54
YFBS036	Bismarck Sea, PNG	2012-05-26	81
YFBS037	Bismarck Sea, PNG	2012-05-26	80
YFBS038	Bismarck Sea, PNG	2012-05-26	65
YFBS039	Bismarck Sea, PNG	2012-05-26	69
YFBS040	Bismarck Sea, PNG	2012-05-26	61
YFBS041	Bismarck Sea, PNG	2012-05-26	59
YFBS042	Bismarck Sea, PNG	2012-05-26	61
YFBS043	Bismarck Sea, PNG	2012-05-26	39
YFBS044	Bismarck Sea, PNG	2012-05-26	55
YFBS045	Bismarck Sea, PNG	2012-05-26	61
YFBS046	Bismarck Sea, PNG	2012-05-26	56
YFBS047	Bismarck Sea, PNG	2012-05-26	55
YFBS048	Bismarck Sea, PNG	2012-05-26	85
YFBS049	Bismarck Sea, PNG	2012-05-26	82
YFBS050	Bismarck Sea, PNG	2012-05-26	57

## Sheet: Sheet2
S2 Table 1. Sizes of T. albacares individuals. Fork length of each sample was measured in cm (±1,0).
Sample ID	Sampling Site		Fork Length (cm ± 1.0)
YFG001
