# Supplementary material for: Distinct Yellowfin Tuna (Thunnus albacares) Stocks Detected in Western and Central Pacific Ocean (WCPO) Using DNA Microsatellites
Source: PLoS One. 2015 Sep 22;10(9):e0138292. doi: 10.1371/journal.pone.0138292 (PMC4634617; doi:10.1371/journal.pone.0138292)
Supplement: S2 Table — Allele sizing was done using Peak Scanner software v1.0. Samples were coded according to their sampling location sites: YFG—General Santos; YFS—Samar; YFZ—Zambales; YFP—Palawan; YFBS—Bismarck Sea, Papua New Guinea. (XLSX) [file pone.0138292.s006.xlsx]

## Sheet: Sheet1
S2 Table. Allele sizes of T. albacares individuals in each locus. Allele sizing was done using Peak Scanner software v1.0.
Samples were coded according to their sampling location sites: YFG - General Santos; YFS - Samar; YFZ - Zambales; YFP - Palawan; YFBS - Bismarck Sea, Papua New Guinea
Samples	Obe218	Obe236	Obe231	Obe294	Obe652	Obe467	Obe157	Obe674	Obe527	Obe237
YFG001	161	301	424	265	249	217	197	241	277	184
	163	325	424	265	253	223	201	241	277	184
YFG002	155	291	402	259	253	221	197	241	275	182
	163	301	424	275	253	221	197	241	277	186
YFG003	167	311	406	257	249	223	197	241	275	184
	171	325	444	261	253	225	197	241	277	188
YFG004	163	313	408	259	251	219	197	241	277	184
	165	325	416	263	253	225	203	241	277	184
YFG005	161	301	402	261	257	225	199	243	275	184
	163	311	412	265	257	227	205	243	277	184
YFG006	163	303	402	257	257	221	185	241	275	184
	163	309	402	265	257	227	197	243	277	184
YFG007	165	301	406	257	253	219	193	241	275	184
	169	309	410	259	253	223	197	241	279	184
YFG008	161	311	402	259	253	217	197	241	275	184
	165	315	410	269	259	225	201	241	277	184
YFG009	163	305	406	259	253	217	185	241	275	184
	171	319	408	265	255	225	197	245	277	184
YFG010	155	301	406	261	257	225	197	243	275	182
	165	303	412	263	257	225	197	243	277	184
YFG011	165	301	406	259	253	223	185	241	277	184
	167	319	410	265	253	223	197	241	277	184
YFG012	163	305				223	193	239	277	184
	165	309				223	193	243	277	184
YFG013	159	303	410	259	253	219	197	241	275	184
	165	303	412	263	253	219	199	243	275	184
YFG014	165	305	402	265	251	225	197	241	275	182
	171	311	404	265	253	227	197	243	277	184
YFG015	163	303	408			223	197	241	277	184
	165	303	408			227	197	241	277	184
YFG016	159	285	394	265	255	223	197	241	275	182
	159	329	408	269	257	223	199	241	275	192
YFG017	157	301	412	269	259	221	185	241	275	182
	159	313	412	273	259	223	209	241	275	190
YFG018	165	305	404	259	253	223	197	241	277	184
	171	327	408	263	253	227	197	241	277	184
YFG019	163	301	406	265	249	221	197	241	277	184
	165	335	412	269	253	227	199	241	277	190
YFG020	163	295	412	253	253	223	201	241	275	186
	163	303	416	273	253	225	203	245	275	190
YFG021	161	303	406	259	253	221	197	241	275	184
	165	309	412	265	253	223	197	243	277	184
YFG022	163	301	406	255	249	223	197	241	275	182
	165	303	406	259	259	225	197	241	277	184
YFG023	155	303					201	241	277	182
	163	309					203	243	277	190
YFG024	161	305	414	259	249	221	197	241	275	184
	173	323	418	263	253	227	197	243	277	186
YFG025	155	301	402	257	251	221	197	241	275	184
	171	301	414	259	253	227	197	243	277	190
YFG026	155	301	402	257	257	221	199	243	277	184
	155	303	414	263	257	223	199	247	277	190
YFG027	165	291	406	263	251	221	199	241	275	184
	165	299	406	269	251	227	205	241	275	184
YFG028	163	301	406	251	251	221	187	241	277	184
	165	309	410	265	251	227	197	243	277	186
YFG029	159	315	410	263	257	221	201	241	277	182
	167	323	412	265	257	225	201	243	277	182
YFG030	163	301	402	265	253	221	197	241	277	184
	169	303	406	269	253	227	199	243	277	184
YFG031	155	303	410	261	253	221	197	241	277	184
	155	321	414	265	253	221	197	241	277	188
YFG032	165	311	406	263	249	219	193	241	275	184
	165	313	412	263	249	225	197	243	277	190
YFG033	155	311	414	263	247	221	197	241	277	182
	171	321	418	265	249	223	197	245	277	184
YFG034	167	305	418	263	253	222	197	241	275	184
	171	323	418	263	253	222	199	277	277	184
YFG035	165	309	402	259	253	225	193	241	277	182
	171	319	414	265	253	225	201	243	277	182
YFG036	163	301	402	263	247	225	197	241	277	178
	163	309	406	265	249	227	199	243	277	184
YFG037	171	301	406	263	253	221	197	241	277	184
	175	319	408	263	253	225	199	243	277	186
YFG038	165	311	402	259	253	217	197	241	275	184
	169	323	414	263	253	227	205	243	275	184
YFG039	165	321	406	257	253	223	197	241	275	184
	167	325	410	265	253	223	197	277	277	184
YFG040	163	305	410	257	251	223	197	241	277	186
	165	307	424	263	251	225	199	241	277	188
YFG041	165	301	402	263	251		197	241	277	184
	177	323	404	263	251		205	241	277	184
YFG042	155	299				219	197	241	277	182
	169	309				229	213	241	277	182
YFG043	163	307	408	259	249	221	197	241	277	184
	167	323	412	267	253	223	197	241	277	184
YFG044	163	303	402	257	253	223	197	241	277	184
	165	303	424	261	253	223	199	241	277	188
YFG045	163	301	408	259	253	221	197	241	275	182
	163	313	418	263	253	223	197	241	275	186
YFG046	155	303	394	257	253	217	197	241	275	184
	167	329	404	263	253	231	201	243	277	190
YFG047	171	303				217	197	241	275	184
	171	327				225	203	243	277	184
YFG048	155	297	400	267	253	221	203	241	275	184
	157	299	406	269	259	225	203	245	275	184
YFG049	165	309	410	259	253	223	197	241	275	182
	169	327	414	271	259	223	203	277	277	184
YFG050	155	313	410	257	249	223	197	241	275	182
	163	329	414	265	253	227	201	243	277	184
YFS001	161	301	406	259	251	223	197	241	275	184
	169	313	412	265	251	225	201	241	277	184
YFS002	165	311	406	261	257	223	197	241	275	184
	165	327	408	263	257	225	197	243	277	184
YFS003	155	299	408	259	253	217	197	241	275	184
	165	327	424	265	253	221	197	241	277	184
YFS004	155	301	402	259	251	217	197	241	275	182
	161	303	404	273	251	227	197	243	277	182
YFS005	155	303	402	267	257	219	197	241	275	182
	167	315	412	267	257	221	197	243	277	182
YFS006	171	299	408	265	249	223	197	241	275	182
	179	321	410	275	253	227	199	243	277	184
YFS007	163	289	404	255	249	223	197	241	275	184
	163	325	408	259	249	227	199	243	277	184
YFS008	165	325	402	259	251			241	277	184
	173	345	402	263	251			241	277	184
YFS009	155	321	410	259	249	223	193	241	275	184
	165	325	412	265	259	225	197	241	277	188
YFS010	161	309	402	265	249	217	197	243	275	184
	163	327	402	265	249	225	197	243	277	188
YFS011	163	309	408	265	253	219	195	241	277	184
	163	309	414	267	253	223	197	243	277	184
YFS012	171	303	406	259	253	225	197	241	277	184
	175	307	406	265	253	227	197	243	277	184
YFS013	165	303	406	263	257	223	197	241	275	184
	171	307	416	275	257	225	201	243	277	184
YFS014	165	303	402	259	253	223	197	243	275	180
	165	305	402	261	253	227	197	243	275	192
YFS015	163	303	406		251	223	197	239	275	182
	163	309	410		257	223	199	243	277	184
YFS016	165	311				223	193	241	275	184
	169	327				227	199	243	277	188
YFS017	163	295	404	259	261	221	203	241	275	182
	175	299	430	265	261	225	203	245	275	182
YFS018	171	309	410	257	249	223	195	241	277	184
	175	319	412	263	259	223	197	243	277	184
YFS019	165	325	404	271	251	223	197	241	277	182
	165	327	428	273	251	225	197	241	277	182
YFS020	157	301	410	265	259	221	203	241	275	184
	157	317	428	269	259	225	205	241	275	190
YFS021	163	293	410	259	251	221	193	241	275	184
	167	307	428	265	259	223	197	241	277	184
YFS022	171	289				221	197	241	277	182
	171	301				223	199	243	277	182
YFS023	165	303	410	259	253	225	197	241	277	184
	167	309	414	259	253	225	197	241	277	188
YFS024	163	301	412	263	251	221	197	241	277	182
	165	325	428	265	251	225	197	241	277	184
YFS025	155	301	404	261	249			239	275	182
	165	325	406	267	249			241	277	182
YFS026	165	301	408	265	257			241	277	182
	167	311	412	265	257			243	277	190
YFS027	155	301	406	259	251	223	197	241	277	182
	155	303	434	267	251	223	197	243	277	184
YFS028	163	321	402	257	253	223	197	241	277	184
	163	323	412	263	253	227	199	243	277	184
YFS029	167	303	412	263	257	227	197	243	277	184
	171	309	414	273	257	227	197	243	277	184
YFS030	167	315	414			219	197	241	275	178
	167	327	424			227	203	241	277	184
YFS031	155	303	410	265	253	219	197	241	277	184
	165	325	414	265	253	223	199	243	277	184
YFS032	167	301	408	261	251	225	197	241	277	180
	175	301	412	263	253	227	203	243	277	184
YFS033	157	299	396	267	253	225	199	241	275	182
	157	317	412	269	253	225	203	241	275	184
YFS034	155	301	410	263	253	221	189	241	275	178
	167	311	412	263	253	223	199	241	275	184
YFS035	165	307	402	257	257	225	197	241	275	182
	171	311	406	261	257	227	205	241	277	188
YFS036	163	303	406	261	253	217	193	241	277	184
	167	303	412	263	253	225	199	245	277	184
YFS037	163	303				223	197	241	275	184
	173	303				225	197	243	275	184
YFS038	165	303	406	259	251	223	197	243	277	184
	165	327	424	265	251	223	197	243	277	186
YFS039	163	301	404	263		223	197	241	277	182
	171	323	404	263		227	201	241	277	184
YFS040	159	307	410	253	251	219	197	241	277	184
	163	323	412	261	253	225	197	241	277	184
YFS041	163	307	412	259	251	221	197	235	275	184
	167	313	422	259	253	225	197	241	275	184
YFS042	161	299	406	257	257	223	197	241	277	184
	167	315	408	261	257	225	197	243	277	184
YFS043	163	327				221	197	241	277	184
	163	327				225	203	243	277	184
YFS044	165	301	412	257	253	213	187	241	277	184
	171	315	412	263	253	221	197	243	277	184
YFS045	165	321	404	263	251	223	197	241	275	184
	165	321	424	265	251	227	205	241	277	184
YFS046	165	299	408	259	259	219	197	241	277	184
	171	299	414	263	259	219	199	241	279	190
YFS047	155	309	402	259	251	219	193	241	275	182
	163	321	412	261	251	223	197	243	277	188
YFS048	155	313	412	259	253	223	197	241	275	184
	165	325	424	269	253	223	197	243	277	184
YFS049	163	313	402	259	253	223	193	241	277	182
	165	325	416	273	253	227	197	241	277	184
YFS050		323	406	257	253	219	197	241	275	184
		329	414	261	253	225	197	243	275	184
YFZ001	157	315	406	257	255	221	201	241	275	184
	159	315	420	259	259	225	203	241	275	186
YFZ002	155	309	408	265	253	227	197	243	277	184
	167	313	410	267	253	227	197	243	277	186
YFZ003	155	309	402	259	253	223	197	241	277	184
	165	311	412	265	253	223	201	241	277	184
YFZ004	161	311	402	251	251			241	275	184
	163	313	412	259	251			241	277	184
YFZ005	155	291	402	251	251	219	197	241	275	184
	155	303	408	257	253	227	197	243	277	184
YFZ006	165	301	408	251	251	221	197	241	275	178
	165	301	410	263	251	223	197	241	277	184
YFZ007	165	297	410	263	251			243	275	184
	175	305	428	263	253			243	277	184
YFZ008	161	299	404	263	249	223	197	235	277	182
	177	309	408	265	251	225	197	241	277	184
YFZ009	167	307	412	257	251			241	277	184
	171	311	424	261	251			241	277	186
YFZ010	147	307	410	259	253	221	197	239	277	184
	163	307	410	263	253	225	197	245	277	184
YFZ011	165	307	414	259	251	221	197	241	277	184
	165	307	422	259	251	221	197	241	277	184
YFZ012	155	303	406	257	251	221	197	241	277	182
	155	303	418	257	253	221	203	241	277	184
YFZ013	155	305	406	255	253	215	197	241	275	178
	173	309	410	263	253	221	203	243	277	184
YFZ014	161	309	406	259	253	227	187	241	277	184
	163	311	414	261	253	227	197	241	277	186
YFZ015	167	307	402	263	251	223	193	241	275	184
	173	311	412	265	251	223	193	241	277	184
YFZ016	161	293	406	257	253	223	197	243	277	184
	165	321	406	259	253	227	201	243	277	184
YFZ017	165	301	406	251	251	217	189	241	277	184
	173	319	416	265	253	227	197	243	277	184
YFZ018	155	321	404	259	249	221	193	241	277	184
	167	321	406	261	251	227	197	241	277	184
YFZ019	155	301	402	263	259	221	197	241	275	184
	169	303	402	263	259	227	203	243	277	184
YFZ020	161	311	404	265	251	217	193	241	275	184
	169	313	408	265	251	223	193	241	277	186
YFZ021	163	301	408	265	251	219	201	241	275	182
	169	313	430	265	253	223	205	241	277	186
YFZ022	165	307	402	261	253	223	197	241	275	182
	169	319	408	269	253	225	201	241	277	184
YFZ023	163	307	412	263	251	217	189	241	275	182
	167	319	414	269	253	225	197	243	275	184
YFZ024	163	299	408	259	253	223	197	241	277	182
	163	319	412	259	253	225	197	243	277	194
YFZ025	157	295	398	255	257	221	203	241	275	184
	157	297	410	265	257	223	203	241	275	194
YFZ026	163	295	406	263	251	223	197	241	275	184
	163	319	412	263	251	227	197	243	277	184
YFZ027	165	301	408	261	251			241	275	184
	169	309	412	265	251			241	277	186
YFZ028	165	299				217	197	241	275	184
	167	323				221	199	241	277	186
YFZ029	155	301	410	259	257	221	197	241	275	184
	169	311	412	261	257	227	201	243	277	192
YFZ030	163	303	410	263	249	223	197	241	275	178
	165	319	412	269	251	225	199	241	277	184
YFZ031	165		406	259	251			241	277	186
	165		410	265	251			243	277	188
YFZ032	163	301	412	269	249	221	191	241	277	184
	163	301	426	277	255	223	197	241	277	184
YFZ033	163	309	406	257	253	221	197	241	275	184
	171	325	412	259	253	223	199	243	277	190
YFZ034	163	311	406	259	251	217	197	239	275	178
	167	323	408	265	251	221	203	241	277	184
YFZ035	167	311	402	259	251			241	275	184
	167	323	406	263	251			243	275	184
YFZ036	155	295	406	263	257	219	197	241	277	184
	173	317	408	263	257	225	197	243	277	190
YFZ037	163	323	412	259	249	221	201	241	277	182
	165	325	430	263	253	225	207	241	277	184
YFZ038	159	309	408	263	253	221	199	241	277	184
	171	313	408	263	253	225	199	243	277	184
YFZ039	165	301	402	261	259	219	197	241	277	184
	165	321	414	263	259	223	197	241	277	184
YFZ040	165	301	402	263	251	221	177	241	275	182
	171	319	412	263	251	221	193	243	277	182
YFZ041	163	297	414	257	249	219	197	241	275	184
	167	309	420	263	253	223	203	241	277	184
YFZ042	155	311	406	261	251	223	197	241	277	184
	163	325	412	263	253	225	197	241	277	184
YFZ043	163		406	261	253	215	197	241	277	182
	165		414	263	253	225	199	245	277	184
YFZ044	163	319	402	261	251	219	193	241	275	182
	163	319	414	265	251	227	197	241	277	184
YFZ045	155	303	406	261	253	219	197	241	277	184
	169	303	408	263	253	221	199	241	277	184
YFZ046	155	319	430	259	249	223	195	241	275	182
	165	323	438	261	257	227	197	243	277	184
YFZ047	163	299	404	261	251	221	187	241	275	178
	163	307	412	265	251	223	199	241	275	184
YFZ048	165	309	406	259	249	219	197	241	275	178
	169	309	410	265	249	221	201	241	277	184
YFZ049	155	309	412	255	249	225	197	239	275	182
	165	311	412	257	249	225	197	241	277	182
YFZ050	159	301	412	257	251	223	197	241	277	184
	167	307	414	263	253	223	207	241	277	184
YFP001	165	303	406	265	251	220	197	241	275	184
	171	313	412	265	253	220	207	243	277	184
YFP002			402	261	251	221	197	241	275	182
			406	263	251	227	203	241	277	184
YFP003	165	309	404	261	249	219	197	241	275	176
	169	311	412	267	251	221	197	243	275	182
YFP004	165	305	412	263	251	227	197	241	275	184
	171	313	412	263	251	227	201	241	277	184
YFP005	157	303	412	255	253	221	201	241	275	182
	167	305	420	267	257	225	207	241	275	188
YFP006	175	301	418	263	259	223	197	241	275	184
	175	305	428	265	259	227	201	243	277	184
YFP007	155	321	402	259	257	223	197	241	277	184
	163	323	410	261	257	223	197	241	277	184
YFP008	165	303	402	263	257	221	197	241	275	182
	175	315	412	267	257	225	201	243	277	184
YFP009	149	297	410	263	253	219	197	241	277	180
	159	311	412	265	253	221	197	241	277	182
YFP010	163	303	404	263	251	223	197	241	275	184
	173	303	408	269	253	225	201	241	277	188
YFP011	163	311	414	261	253	221	197	241	277	184
	165	323	424	267	257	225	197	243	277	184
YFP012	163	309	406	259	251	221	197	241	275	184
	163	309	412	261	253	225	199	245	277	184
YFP013	163	299	414	259	253	221	197	241	277	184
	171	303	430	263	253	227	203	241	277	184
YFP014	163	301	404	261	251	221	197	241	269	184
	163	325	412	263	251	221	197	241	275	184
YFP015	163	299	402	251	257	223	197	241	275	188
	165	315	406	257	257	223	199	241	277	192
YFP016	163	305	412	257	251	221	193	241	277	184
	171	313	414	265	253	223	197	241	277	184
YFP017	161	303	408	257	253	221	197	241	275	180
	171	303	410	259	253	225	201	241	277	184
YFP018	163	301				219	197	241	275	182
	171	301				219	197	241	277	190
YFP019	165	301	412	265	249	223	197	241	275	182
	165	311	412	275	249	225	203	241	275	184
YFP020	165	295	402	259	251	219	203	241	277	182
	175	311	412	259	251	225	203	241	277	182
YFP021	155	307	410	259	253	219	197	241	277	184
	163	319	410	261	253	221	199	241	277	184
YFP022	165	291	406	259	253	221	197	241	277	184
	167	301	406	263	253	225	205	241	277	184
YFP023	163	303	404	259	251	221	197	241	275	184
	167	309	410	269	251	225	201	241	277	184
YFP024	163	305	402	259	257	223	193	241	277	184
	169	305	414	265	257	223	199	241	277	188
YFP025	165	305	402	259	249	221	199	241	277	182
	165	311	402	263	249	223	201	241	277	186
YFP026	155	311	402	259	249	221	197	241	277	182
	165	319	424	267	251	223	201	241	277	184
YFP027	161	309	412	263	257	227	193	241	277	184
	163	313	412	271	257	227	197	245	277	184
YFP028	161	301	406	257	253	221	197	241	275	184
	163	315	408	263	253	225	197	241	277	184
YFP029	155	295	408	257	253	225	193	241	277	182
	165	303	414	263	253	225	197	241	277	182
YFP030	163	311	402	257	253	221	197	241	275	182
	165	323	406	263	253	223	203	243	277	184
YFP031	163	303	408	259	249	223	197	241	275	184
	163	325	410	259	249	223	199	243	275	184
YFP032	159	313	408	263	253	221	199	241	277	184
	163	315	408	263	253	223	213	243	277	184
YFP033	165	309	412	261	253	219	197	241	277	184
	175	323	412	263	253	219	197	241	279	184
YFP034	159	301	408	257	257	221	185	241	277	182
	163	301	412	265	257	227	197	241	277	184
YFP035	165	311	404	261	253	223	197	241	277	184
	167	323	412	265	253	225	201	243	277	184
YFP036	159	321	402	259	251	223	197	241	277	184
	165	323	408	261	251	225	201	243	277	184
YFP037	163	297	412	265	251	221	197	241	275	182
	171	305	414	273	253	223	203	241	277	184
YFP038	165	305	406	259	251	223	203	241	277	182
	165	309	414	259	251	223	205	243	277	182
YFP039	159	301	412	257	253	221	193	235	277	184
	161	311	412	267	253	223	197	243	277	184
YFP040	163	301	406	259	253	221	193	241	275	182
	163	327	428	265	253	227	197	241	277	184
YFP041	165	309	412	257	257	225	193	235	275	184
	165	327	412	263	257	227	197	239	277	188
YFP042	161	305	408	263	253	221	197	241	275	182
	171	309	408	265	253	223	203	241	277	184
YFP043	165	301	412	263	257	223	197	241	275	184
	165	313	416	265	257	223	197	243	277	240
YFBS001	165	303	402	266	247	222	197	240	277	181
	167	313	410	266	251	226	197	240	277	183
YFBS002	161	303	408	258	247	218	193	240	277	183
	163	309	408	264	251	218	199	240	277	183
YFBS003	155	309	408	260	251	218	197			181
	163	313	410	260	251	220	201			183
YFBS005	165	303	404	258	251	220	197	240	275	183
	165	309	406	260	251	222	203	242	277	183
YFBS006	155	303	412	263	249	222	197	240	275	183
	157	307	414	263	249	224	197	242	277	183
YFBS007	163	303	402	265	251	224	197	240	275	183
	169	303	418	269	251	224	199	240	275	183
YFBS008	151		408	258	249	220	197			183
	167		410	258	249	222	205			185
YFBS009	163	311	394	263	257	218	199	240	275	181
	167	323	414	265	257	222	199	240	277	183
YFBS010	163	291	406	260	253	216	197	240	277	183
	165	305	412	260	255	222	197	242	277	183
YFBS012	155	303	410	258	247	222	199	240	277	181
	167	311	424	264	247	226	203	240	277	183
YFBS013	163	291	412	263	251	222	197	240	277	183
	165	323	414	265	251	224	205	240	277	183
YFBS014	163	303	408	258	249	218	199	240	275	183
	165	311	428	260	249	220	203	242	275	183
YFBS015	159	307	406	264	251	220	197	240	275	183
	163	327	412	264	251	220	199	242	277	189
YFBS016	165	307	408	258	251	218	197	240	275	181
	171	313	410	264	251	226	197	242	275	183
YFBS017	163	309	402	258	247	224	197	242	275	177
	165	329	406	272	249	226	199	242	277	183
YFBS018	161	309	412	258	255	224	197	240	277	183
	163	319	424	267	255	226	197	242	277	183
YFBS019	161	299	402	260		226	199	240	275	181
	175	343	406	264		226	205	240	277	183
YFBS020	155	303	424	264		220	197	240	275	185
	167	321	428	269		226	203	240	277	187
YFBS021	163	313	406	264	251	216	193	240	275	183
	165	329	414	266	251	220	199	240	275	183
YFBS022	155	309	402	262	249	220	197	240	277	183
	165	311	412	269	249	222	197	242	277	183
YFBS023	155	307	408	264	247	222	197	240	277	183
	167	313	410	266	247	226	197	240	277	183
YFBS024			402	260				240	277	181
			404	264				242	277	185
YFBS026	163	313	408	258	247	220	197	240	277	183
	171	325	408	265	251	222	197	242	277	183
YFBS027	171	301	406	258	251	216	197	240	277	183
	177	325	410	263	253	220	197	242	277	185
YFBS028	163	291	404	264	247	220	199	240	275	183
	171	303	422	266	251	226	199	240	277	185
YFBS029	163	313	408	258	249	216	197	240	275	181
	165	317	414	266	251	218	197	240	277	183
YFBS030	177	301	402	260	249	222	203			183
	177	309	414	264	251	222	203			189
YFBS031	163	309	406	258	251	220	197			187
	163	309	406	266	253	220	197			189
YFBS032	155	299	408	264	247	222	197	240	275	183
	161	305	418	264	251	228	197	244	277	187
YFBS033	165	299	402	263	249	220	201	240	277	181
	165	313	424	265	249	222	201	242	277	183
YFBS034	163	309	393	262	247	220	197	240	275	183
	171	325	410	269	249	222	197	244	275	183
YFBS035	161	301	410	262	251	218	197	240	277	181
	165	311	412	265	257	220	201	240	277	183
YFBS037	155	311	410	264	249	218	191	240	277	183
	175	321	418	266	255	226	197	240	277	183
YFBS038	161	303	404	258	249	214	193	240	277	183
	161	311	412	265	255	222	207	240	277	183
YFBS039	165	303	406	258	249	220	199	240	277	181
	165	303	424	265	251	224	201	240	277	183
YFBS040	159	325	402	258	249	220	193	240	277	177
	163	329	402	261	251	226	203	240	277	183
YFBS041	163	301	412	258	247	218	197	240	275	183
	165	307	418	264	249	222	197	242	277	189
YFBS043	155	301	404	258	251	220	199	240	277	183
	165	307	406	264	251	224	203	242	277	183
YFBS044	161	301	402	258	249	220	201	242	275	181
	165	327	424	260	251	222	201	244	277	185
YFBS045	165	295	408	261	251	224	197	240	275	183
	169	299	408	261	251	226	199	242	277	183
YFBS046	155	301	404	263	247	216	185	240	275	183
	165	307	412	265	251	226	197	242	277	183
YFBS047	163	301	402	259	255	226	193			183
	163	301	412	259	255	228	197			183
YFBS048	159	301	402	258	247	220	201	240	275	183
	165	301	412	264	255	222	205	240	277	183
YFBS049	165	301	410	264	251	218	197	240	277	177
	165	323	418	266	251	222	201	240	277	183
YFBS050		297	410	265	249	220	197			183
		325	414	273	251	222	197			183
